# Supplementary material for: An expanded reference catalog of translated open reading frames for biomedical research
Source: Nucleic Acids Res. 2026 Mar 24;54(6):gkag234. doi: 10.1093/nar/gkag234 (PMC13010147; doi:10.1093/nar/gkag234)
Supplement: gkag234_Supplemental_Files [file gkag234_supplemental_files.zip]

Archive with 3 entries (3 files):
- GENCODEv45_supplementary_figures.docx
- Supplementary_file_1.pdf
- Supplementary_Tables_NAR_20260130.xlsx
